# Supplementary material for: Association of ITPA Genotype with Event-Free Survival and Relapse Rates in Children with Acute Lymphoblastic Leukemia Undergoing Maintenance Therapy
Source: PLoS One. 2014 Oct 10;9(10):e109551. doi: 10.1371/journal.pone.0109551 (PMC4193781; doi:10.1371/journal.pone.0109551)
Supplement: Table S2 — Summary of genotype data of ALL patients analysed in the study. Footnotes: 1 less than 18 months from diagnosis. 2 more than 18 months after diagnosis and less than 6 months after the end of treatment. 3 more than 6 months after the end of treatment. 4 percentage of patients within genotype group. Abbreviations: TPMT, Thiopurine S-methyltransferase; MTHFR, methylenetetrahydrofolate reductase; MTRR, 5-methyltetrahydrofolate-homocysteine methyltransferase reductase; MTHFD1, methylenetetrahydrofolate dehydrogenase 1; BHMT, betaine–homocysteine S-methyltransferase; GNMT, glycine N-methyltransferase; PACSIN2, protein kinase C and casein kinase substrate in neurons protein; ITPA, Inosine triphosphate pyrophosphatase. (XLSX) [file pone.0109551.s002.xlsx]

## Sheet: Sheet1
	Table S2. Summary of genotype data of ALL patients analysed in the study
	Genotype	All patients		Death		Event (relapse, death, secondary tumor)		No relapse		Relapse (bone marrow)		Relapse (combined)		Relapse (extramedulary)		Very early relapse1		Early relapse2		Late relapse3
		Number	Percentage4	Number	Percentage4	Number	Percentage4	Number	Percentage4	Number	Percentage4	Number	Percentage4	Number	Percentage4	Number	Percentage4	Number	Percentage4	Number	Percentage4
	TPMT
	1*/3A*	18	0.0584416	5	0.277778	7	0.388889	11	0.611111	5	0.277778	1	0.0555556	1	0.0555556	2	0.111111	2	0.111111	3	0.166667
	1*/3B*	0	0	0	0	0	0	0	0	0	0	0	0	0	0	0	0	0	0	0	0
	1*/3C*	3	0.00974026	1	0.333333	1	0.333333	2	0.666667	0	0	0	0	1	0.333333	0	0	1	0.333333	0	0
	1*/1*	287	0.931818	78	0.271777	107	0.372822	193	0.672474	45	0.156794	20	0.0696864	29	0.101045	30	0.10453	40	0.139373	24	0.0836237
	At least 1 variant allele	21	0.0681818	6	0.285714	8	0.380952	13	0.619048	5	0.238095	1	0.047619	2	0.0952381	2	0.0952381	3	0.142857	3	0.142857
	MTHFR
	677 CC	134	0.435065	41	0.30597	54	0.402985	82	0.61194	24	0.179104	13	0.0970149	15	0.11194	14	0.104478	22	0.164179	16	0.119403
	677 CA	134	0.435065	35	0.261194	47	0.350746	95	0.708955	20	0.149254	5	0.0373134	14	0.104478	14	0.104478	18	0.134328	7	0.0522388
	677 AA	40	0.12987	8	0.2	14	0.35	29	0.725	6	0.15	3	0.075	2	0.05	4	0.1	3	0.075	4	0.1
	1298 AA	143	0.464286	39	0.272727	56	0.391608	96	0.671329	20	0.13986	8	0.0559441	19	0.132867	13	0.0909091	21	0.146853	13	0.0909091
	1298 AC	131	0.425325	36	0.274809	48	0.366412	87	0.664122	26	0.198473	9	0.0687023	9	0.0687023	15	0.114504	18	0.137405	11	0.0839695
	1298CC	34	0.11039	9	0.264706	11	0.323529	23	0.676471	4	0.117647	4	0.117647	3	0.0882353	4	0.117647	4	0.117647	3	0.0882353
	677 CC / 1298 AA	31	0.100649	10	0.322581	15	0.483871	17	0.548387	4	0.129032	3	0.0967742	7	0.225806	1	0.0322581	8	0.258065	5	0.16129
	At least 1 variant allele	277	0.899351	74	0.267148	100	0.361011	189	0.68231	46	0.166065	18	0.0649819	24	0.0866426	31	0.111913	35	0.126354	22	0.0794224
	MTRR
	66 AA	59	0.191558	14	0.237288	21	0.355932	39	0.661017	10	0.169492	6	0.101695	4	0.0677966	6	0.101695	8	0.135593	6	0.101695
	66 AG	140	0.454545	42	0.3	57	0.407143	90	0.642857	26	0.185714	10	0.0714286	14	0.1	18	0.128571	17	0.121429	15	0.107143
	66 GG	109	0.353896	28	0.256881	37	0.33945	77	0.706422	14	0.12844	5	0.0458716	13	0.119266	8	0.0733945	18	0.165138	6	0.0550459
	MTHFD1
	1958 GG	94	0.305195	23	0.244681	34	0.361702	63	0.670213	15	0.159574	4	0.0425532	12	0.12766	8	0.0851064	16	0.170213	7	0.0744681
	1958 GA	149	0.483766	39	0.261745	56	0.375839	102	0.684564	23	0.154362	11	0.0738255	13	0.0872483	20	0.134228	16	0.107383	11	0.0738255
	1958 AA	65	0.211039	22	0.338462	25	0.384615	41	0.630769	12	0.184615	6	0.0923077	6	0.0923077	4	0.0615385	11	0.169231	9	0.138462
	BHMT
	742 GG	144	0.467532	38	0.263889	55	0.381944	94	0.652778	21	0.145833	14	0.0972222	15	0.104167	12	0.0833333	24	0.166667	14	0.0972222
	742 GA	122	0.396104	37	0.303279	46	0.377049	80	0.655738	22	0.180328	6	0.0491803	14	0.114754	18	0.147541	16	0.131148	8	0.0655738
	742 AA	42	0.136364	9	0.214286	14	0.333333	32	0.761905	7	0.166667	1	0.0238095	2	0.047619	2	0.047619	3	0.0714286	5	0.119048
	GNMT
	1298 CC	89	0.288961	24	0.269663	32	0.359551	61	0.685393	15	0.168539	5	0.0561798	8	0.0898876	8	0.0898876	15	0.168539	5	0.0561798
	1298 CT	139	0.451299	35	0.251799	51	0.366906	92	0.661871	25	0.179856	11	0.0791367	11	0.0791367	15	0.107914	14	0.100719	18	0.129496
	1298 TT	80	0.25974	25	0.3125	32	0.4	53	0.6625	10	0.125	5	0.0625	12	0.15	9	0.1125	14	0.175	4	0.05
	PACSIN2
	rs2413739 CC	111	0.36039	28	0.252252	40	0.36036	74	0.666667	19	0.171171	7	0.0630631	11	0.0990991	7	0.0630631	18	0.162162	12	0.108108
	rs2413739 CT	139	0.451299	42	0.302158	53	0.381295	94	0.676259	24	0.172662	10	0.0719424	11	0.0791367	19	0.136691	17	0.122302	9	0.0647482
	rs2413739 TT	55	0.178571	13	0.236364	20	0.363636	37	0.672727	6	0.109091	4	0.0727273	8	0.145455	5	0.0909091	8	0.145455	5	0.0909091
	ITPA
	94 CC	268	0.87013	76	0.283582	102	0.380597	177	0.660448	46	0.171642	16	0.0597015	29	0.108209	28	0.104478	41	0.152985	22	0.0820896
	94 CA	40	0.12987	8	0.2	13	0.325	29	0.725	4	0.1	5	0.125	2	0.05	4	0.1	2	0.05	5	0.125
	94 AA	0	0	0	0	0	0	0	0	0	0	0	0	0	0	0	0	0	0	0	0
	IVS2+21 AA	235	0.762987	66	0.280851	95	0.404255	152	0.646809	42	0.178723	17	0.0723404	24	0.102128	22	0.093617	38	0.161702	23	0.0978723
	IVS2+21 AC	68	0.220779	17	0.25	19	0.279412	50	0.735294	7	0.102941	4	0.0588235	7	0.102941	10	0.147059	5	0.0735294	3	0.0441176
	IVS2+21 CC	5	0.0162338	1	0.2	1	0.2	4	0.8	1	0.2	0	0	0	0	0	0	0	0	1	0.2
	94 CC / IVS2+21 AA	196	0.636364	59	0.30102	83	0.423469	123	0.627551	38	0.193878	13	0.0663265	22	0.112245	19	0.0969388	36	0.183673	18	0.0918367
	At least 1 variant allele	112	0.363636	25	0.223214	32	0.285714	83	0.741071	12	0.107143	8	0.0714286	9	0.0803571	13	0.116071	7	0.0625	9	0.0803571
	1 less than18 months from diagnosis
	2 more than 18 months after diagnosis and less than 6 months after the end of treatment
	3 more than 6 months after the end of treatment
	4 percentage of patients within genotype group
	Abbreviations: TPMT, Thiopurine S-methyltransferase; MTHFR, methylenetetrahydrofolate reductase; MTRR, 5-methyltetrahydrofolate-homocysteine methyltransferase reductase; MTHFD1, methylenetetrahydrofolate dehydrogenase 1; BHMT, betaine--homocysteine S-methyltransferase; GNMT, glycine N-methyltransferase; PACSIN2, protein kinase C and casein kinase substrate in neurons protein; ITPA, Inosine tripho…
